# Supplementary material for: Proteome and miRNAs Expression in Medication-Related Osteonecrosis of the Jaw
Source: Int J Mol Sci. 2026 Jun 5;27(11):5141. doi: 10.3390/ijms27115141 (PMC13257934; doi:10.3390/ijms27115141)
Supplement: Supplementary file 1 [file ijms-27-05141-s001.zip]

Archive with 1 entries (1 files):
- ijms-4293345-supplementary.pdf
